# Supplementary material for: Assessing children's cognitive flexibility with the Shape Trail Test
Source: PLoS One. 2018 May 31;13(5):e0198254. doi: 10.1371/journal.pone.0198254 (PMC5979013; doi:10.1371/journal.pone.0198254)
Supplement: S1 File — (XLSX) [file pone.0198254.s002.xlsx]

## Sheet: Sheet1
Gender	Age in Months	Age Group	Day/Night Completion Time (secs)	Day/Night Accuracy Score	Day/Night 0	Day/Night 1	Day/Night 2	Counting Span Score	Backward Digit Span Score	Card Sort Preswitch Time (secs)	Card Sort Postswitch Time (secs)	Card Sort Preswitch Accuracy	Card Sort Postswitch Accuracy	Card Sort Postswitch 0	CardSort Postswitch 1	CardSort Postswitch 2	STT-CV Trail A (secs)	STT-CV Trail B (secs)
Male	82	6 year olds	31.58	22	3	4	9	9	3	5.7	5.92	9	10	0	0	5	25.53	64.69
Female	75	6 year olds	33.15	28	2	0	14	9	7	6.17	6.12	10	10	0	0	5	26.43	33.35
Male	72	6 year olds	31.23	29	0	3	13	5	3	5.5	7.02	10	10	0	0	5	37.77	56.34
Male	72	6 year olds	25.71	28	1	2	13	8	4	7.63	6.86	10	10	0	0	5	44.74	68.43
Male	73	6 year olds	32.34	27	2	1	13	7	5	8.32	6.37	9	10	0	0	5	32.61	51.14
Male	76	6 year olds	36.98	26	3	0	13	6	6	10.45	9.26	10	10	0	0	5	41.21	50.06
Male	82	6 year olds	31.16	27	1	3	12	7	4	8.82	7.67	10	10	0	0	5	27.02	90.04
Female	72	6 year olds	36.46	32	0	0	16	8	4	6.38	5.5	10	10	0	0	5	29.39	40.17
Male	74	6 year olds	35.96	32	0	0	16	7	5	11.89	10.69	10	10	0	0	5	38.73	69.46
Female	78	6 year olds	27.79	26	2	2	12	7	2	10.35	13.04	10	6	1	2	2	51.99	94.43
Female	79	6 year olds	33.36	24	1	6	9	6	4	4.88	3.89	10	10	0	0	5	39.68	81.35
Male	76	6 year olds	27.11	27	2	1	13	8	6	7.12	6.05	10	10	0	0	5	31.83	55.96
Female	77	6 year olds	32.76	28	0	4	12	5	6	9.67	5.22	10	10	0	0	5	40.15	61.06
Male	76	6 year olds	30.19	22	4	2	10	5	5	4.08	6.5	10	9	0	1	4	25.74	42.23
Male	81	6 year olds	32.44	29	1	1	14	8	5	3.96	4.75	10	10	0	0	5	18.97	63.35
Female	74	6 year olds	31.16	11	8	5	3	5	3	13.22	13.49	10	10	0	0	5	43.34	91.91
Male	72	6 year olds	40.37	30	1	0	15	6	5	15.86	14.82	10	10	0	0	5	46.37	64.94
Male	92	7 year olds	40.41	31	0	1	15	11	5	9.9	9.97	10	10	0	0	5	24.12	28.74
Female	90	7 year olds	31.67	29	1	1	14	11	6	5.8	4.93	8	10	0	0	5	25.74	32.84
Male	91	7 year olds	32.01	31	0	1	15	6	7	10.42	8.35	10	10	0	0	5	18.84	27.04
Female	93	7 year olds	24.01	28	2	0	14	9	3	8	4.75	10	10	0	0	5	25.13	34.35
Male	94	7 year olds	27.03	32	0	0	16	6	6	5.23	5.03	10	10	0	0	5	14.2	52.25
Male	87	7 year olds	24.71	30	0	2	14	9	5	4.93	4.95	10	10	0	0	5	24.63	39.3
Female	91	7 year olds	29.23	30	0	2	14	9	5	8.09	6.36	10	10	0	0	5	22.94	39.5
Female	90	7 year olds	22.14	32	0	0	16	11	7	6.46	6.75	10	10	0	0	5	21.54	44.4
Male	88	7 year olds	31.34	28	1	2	13	7	5	6.08	6.4	9	10	0	0	5	24.96	28.06
Female	87	7 year olds	24.04	29	0	3	13	7	4	9.97	12.25	10	9	0	1	4	22.47	38.5
Female	89	7 year olds	26.86	27	1	3	12	4	6	4.9	4.92	9	10	0	0	5	53.61	60.31
Male	85	7 year olds	23.16	25	2	3	11	9	6	6.9	8.13	10	10	0	0	5	29.91	33.71
Female	87	7 year olds	22.92	32	0	0	16	9	4	4.23	5.82	10	10	0	0	5	28.75	37.98
Female	95	7 year olds	22.09	31	0	1	15	11	8	5.4	4.73	10	10	0	0	5	15.75	31.28
Male	89	7 year olds	30.91	28	1	2	13	7	4	6.06	5.53	10	10	0	0	5	35.08	75.93
Female	89	7 year olds	23.26	31	0	1	15	9	6	6.4	4.71	9	10	0	0	5	26.44	40.66
Female	85	7 year olds	21.27	29	1	1	14	9	9	5.38	4.98	10	10	0	0	5	24.61	46.08
Female	100	8 year olds	27.59	30	1	0	15	10	4	6.23	5.4	10	10	0	0	5	24.86	42.95
Female	104	8 year olds	28.51	31	0	1	15	13	11	4.11	4.11	10	10	0	0	5	20.74	30.06
Female	99	8 year olds	31.3	27	0	5	11	8	5	5.75	5.67	10	4	3	0	2	17.42	32.41
Male	98	8 year olds	25.12	28	1	2	13	9	7	6.2	4.32	10	10	0	0	5	12.56	30.74
Male	104	8 year olds	31.18	20	5	2	9	10	5	5.5	6.08	10	10	0	0	5	21.31	61.28
Female	101	8 year olds	28.83	30	0	2	14	6	8	5.05	4.95	10	9	0	1	4	18.66	37.45
Female	102	8 year olds	26.52	32	0	0	16	8	6	5.53	4.8	10	10	0	0	5	27.53	32.88
Female	103	8 year olds	26.62	32	0	0	16	14	12	5.41	5.38	10	10	0	0	5	15.79	34.21
Male	101	8 year olds	22.47	30	0	2	14	11	5	4.42	3.4	10	10	0	0	5	20.55	37.97
Female	106	8 year olds	21.49	32	0	0	16	8	6	5.37	5.35	10	10	0	0	5	26.39	52.71
Male	101	8 year olds	17.5	31	0	1	15	8	6	7.1	4.58	9	10	0	0	5	21.96	45.12
Female	104	8 year olds	30.11	27	2	1	13	10	5	8.4	5.92	10	10	0	0	5	26.11	47.99
Female	97	8 year olds	26.44	30	0	2	14	8	5	12.88	10.18	10	10	0	0	5	26.49	40.85
Female	98	8 year olds	27.31	30	0	2	14	8	8	9.15	7.73	10	10	0	0	5	37.63	55.26
Female	101	8 year olds	24.53	31	0	1	15	10	4	7.13	6.9	10	10	0	0	5	26.92	75.38
Female	99	8 year olds	32.4	25	2	3	11	8	7	6.05	6.2	10	10	0	0	5	32.25	41.67
Female	102	8 year olds	21.61	31	0	1	15	6	5	5.41	4.22	10	10	0	0	5	22.06	23.74
Female	104	8 year olds	26.43	31	0	1	15	8	6	6.81	4.62	9	10	0	0	5	15.66	25.66
Male	105	8 year olds	20.56	32	0	0	16	12	10	6.55	5.63	10	10	0	0	5	18.4	35.78
Female	118	9 year olds	24.96	29	0	3	13	9	5	4.75	4.85	10	10	0	0	5	15.3	38.38
Male	110	9 year olds	26.21	27	1	3	12	9	7	4.3	3.5	10	10	0	0	5	13.37	20.04
Male	110	9 year olds	25.06	30	0	2	14	9	6	6.3	5.73	10	9	0	1	4	19.45	23.59
Female	108	9 year olds	23.6	30	0	2	14	11	6	9.03	8.4	10	10	0	0	5	16.75	25.06
Male	118	9 year olds	25.4	27	0	5	11	11	4	4.46	3.6	10	10	0	0	5	15.73	27.81
Female	108	9 year olds	21.65	32	0	0	16	9	6	5.33	4.02	10	10	0	0	5	12.53	24.13
Female	113	9 year olds	23.73	30	0	2	14	9	6	5.26	4.53	10	10	0	0	5	20.9	47.39
Female	110	9 year olds	24.66	32	0	0	16	14	6	4.93	5.09	10	10	0	0	5	16.64	32.18
Female	119	9 year olds	20.24	31	0	1	15	6	4	5.17	3.3	9	10	0	0	5	24.99	28.53
Male	114	9 year olds	20.74	31	0	1	15	8	6	4.25	3.75	10	10	0	0	5	19.81	27.46
Female	115	9 year olds	23.76	32	0	0	16	11	8	5.2	4.28	10	10	0	0	5	16.66	20.64
Male	112	9 year olds	19.15	31	0	1	15	11	7	4.46	4.5	10	10	0	0	5	14.67	22.79
Male	111	9 year olds	18.9	30	0	2	14	12	10	4.9	5.68	10	9	0	1	4	20.7	28.33
Male	112	9 year olds	26.36	22	3	4	9	8	6	5.78	4.78	10	10	0	0	5	18.72	37.54
Female	112	9 year olds	20.27	32	0	0	16	8	8	8.42	9.56	8	10	0	0	5	17.79	33.91
